# Supplementary material for: The Association of Attending Physicians’ Publications and Patients’ Readmission Rates: Evidence from Tertiary Hospitals in China Using a Retrospective Data Analysis
Source: Int J Environ Res Public Health. 2022 Aug 8;19(15):9760. doi: 10.3390/ijerph19159760 (PMC9368559; doi:10.3390/ijerph19159760)
Supplement: Supplementary file 1 [file ijerph-19-09760-s001.zip]

Archive with 1 entries (1 files):
- ijerph-1827950-supplementary.pdf
